# Supplementary material for: Mining, genetic mapping and expression analysis of EST-derived resistance gene homologs (RGHs) in cotton
Source: BMC Plant Biol. 2014 Jul 27;14:203. doi: 10.1186/s12870-014-0203-9 (PMC4236690; doi:10.1186/s12870-014-0203-9)
Supplement: Additional file 1: Table S1. — The sequences of PR-type primers. The sequences and detail information of PR primers. [file s12870-014-0203-9-S1.zip]

## Sheet: Supplemental Table 1
Additional file 1: Table S1:The sequence of PR-type primer
Name	Forward primer（5＇-3＇）	Reward primer（5＇-3＇）	Successfully amplified with gDNA	Successfully amplified with cDNA	Differential expression
TA20335_3635PR	CTGTGGTTGTGCGCCAAAC	GCAGCAATCTCACGCTTGGA	√
TA21697_3635PR	ACCTCAAACACTCAACCTTCCA	GGCCAAACTTTCGGAGCTTC		√	√
TA21698_3635PR	TTCTTCCACGCGTCCGCTC	CTGCATTAGGTGCAGCCGT		√
TA21699_3635PR	TGACTATGAGAATACCTCCCCAGT	CATGTCCTCCGATCTGGTGCT
TA21700_3635PR	TCATCCACTTCTCCTCTTTGAACTC	CTTGACTGCATTAGGAGCAGCC	√	√	√
TA22406_3635PR	CCCGATGCCTGCAACTAAGAT	ATTAGAGGGAAAACCCAAAAGGAAG	√	√	√
TA22407_3635PR	GTCATCCCTTTCTTCTCTTCTTTCAA	CAACACTCTTGACTGCCTGAGG	√	√	√
TA27844_3635PR	CTTTCTGCGCCACATGGGAT	CACGATTCTCACCGTTGCCT	√	√
TA30258_3635PR	ATACGTTGTGAAATCCTTGCTG	TTCTGATGGCCACACGAGC	√
TA33144_3635PR	TTCTTTTGTTTCAACTCAAAGTCCCA	CAGGGCCAGGATTAGCTTCAAC	√	√	√
TA35155_3635PR	AATCCCGAAGCCTGCAACT	GATGATCAAAGCTCGATCACCACC	√	√
TA35599_3635PR	AGCATTAGAATCATGGGTGTTGTGA	GCATCACCTTCGAGCTCAAC	√	√
AI055096PR	GAGCAAATCCTTCCAATTTCCACA	CGGTACCGAATGGGGATCGA	√	√
AI055357PR	CAGGCTTTTCAAGGCCTTTACTG	CCAAGGCCCACCTTTCGAT	√	√
CD485528PR	CACGCGTCCGGTAATATTAGAATC	GGCCAGGATTAGCTTCAACCTC	√	√
CD485544PR	ACGCGTCCGCCATTCCAATA	ATCGGGGTTAGCCAAGAGGT	√	√
CD485560PR	CTATGAGAATACCTCCCCAGTCG	TCCTCCGATCTGGTGCTTC	√	√
CD485585PR	TTCTCTTGAAGCTGACAAGGTTTG	CCAAAGGTCCACCTTCGATCAA		√
CD485617PR	TGCCAAGATTTGGCCCACG	AAGCTTGTCCCCTAAAGGCC	√	√
CD485629PR	CGCTTTCTTCTCTTCTTTGGGTCAAA	GGGCCAGGATTAGCTTCAAC	√	√	√
CD485825PR	CCACGCATCCGGATTGCTTC	CATTAGGTGCAGCCGTGGTC		√
CD485838PR	CGCGTCCGGCACCAGATAG	GGCTTGTAAACTCCCTCACTTCC	√	√	√
CD485851PR	TCGCCGACTCTATTCGGAACT	CAAGCTTGTCCCCCAAAGGT		√
CD486053PR	CCACGCGTCCGCATTTTTCTTAT	TCGTCGTGTCCCCCAATCTG	√	√
CD486074PR	ATCGAAGGTGGACCTTTGGG	AGTTGCAGGCATCAGGGTTAG	√	√
CD486200PR	AACTATGAGTCTACCTCTCCAGTC	CCAAAGGTCCACCTTCGATC	√	√
CD486267PR	ACTATGAGTCTACCTCTCCAGTCG	TCATGTCCTCCAATCTGGTGC	√	√
CD486382PR	GTCCGCTCCGTTTAAACTTAGAA	CATCACCTTCGAGCTCAACACT	√	√
CD486433PR	AAGCCTGTTGAAGCTTACCTCT	CTCGATCACCCACCACTCTATGTAAAT	√	√
CD486472PR	CAGGCTTTTCAAGGCCTTTACTG	TGTCCTCCGATCTGGTGCTTC	√	√
CD809337PR	ACGCCGTCCGCTATCCATA	TCATCCGTGGGCCAAACTTC
CD809351PR	ATCGCCATCTCTATCCACGC	CTGCATTAGGTGCAGCCGT
CD809352PR	GGCACCTGATCGGTGGAC	AGTTGCAGGCTTCGGGATTAG	√	√
CF932178PR	GCAGCCCAAAGTGCTTCCA	GGTCACCCTTAAGCATCGGC	√	√
CK987655PR	ACAACTGCCCTTACACCGTTT	CTTTCCCGGAGGCATCGAAAT
CK987668PR	ATGTGGCCCGGAAATTCGTA	TTGACGCCATGCTAAAGGCT	√
CK987669PR	CTGGGACTTGACTGCTGCAA	GCGGTGTTGGTCACCCTTAA	√	√
CK987670PR	AGTGCTTACAATGTGAGAGCGT	GTCGGTGTTGGTCACCCTTAA
CK987671PR	TGGGACTTGACTGCTGCAAG	GCGGTGTTGGTCACCCTTAA	√	√
CK987846PR	TGTTTATGGCTGAGGTCTCTCG	CCAAGATGGACAGAGTCGCG
DN799857PR	TTCGAACAACTAGTCTTTGTTTGTCT	GTGTTGGTCACCCCAGATGC
DN817812PR	GACCTTTGGGGGACAAGCTT	AGGCATCGGGGTTAGCCAA	√	√
DN826953PR	TATAACCCAAACCGTGTTGGC	CCGCACGAGCTTGGTTGATTA	√	√
DN827342PR	ATCTCACACCTCAAACACTCAACC	CTGCATTAGGTGCAGCCGTG	√	√	√
DN827598PR	ACTATGAGAATACCTCCCCAGTCG	TGTCCTCCGATCTGGTGCT	√	√
DR454016PR	TTTGGGAATGTTCAAGGCCATTG	TTTCAGCTCAAGCTTCCTGGTAATC	√
DR463891PR	GTGTTAGCTTGCGTGGTGGTA	GTCACCCTTAAGCATCGGCC	√	√
DR463936PR	CAATGCCTTCGTTCTTGAAGCTG	TCAAGCTTGTTCCCCAAAGG	√	√	√
DV437886PR	AGCTGCGCCTAATACCGTC	CAACGGGCCACCTTCGATC
DV437989PR	CTCAGGCAGTGAAGAGCGTT	TTTTCTCAAGCGTGTCGCCC	√	√
DW489251PR	ACTGTTGGCGACTATGTGATCAC	GGAAAACCCAAAAGGAAGAACAATTTG	√	√
TA20337_3635PR	CCATGCCCAAGACTCACAACA	TACAGCATCGGTTCCCGAGA	√	√
TA34539_3635PR	GGCCGAACCAAGATATGGCCT	GCTGGTTTATAGCCCCTCAGG	√
TA36620_3635PR	GCCCCGGATGCTATTGCAAA	TCGGGCTCAGCCACATTATC	√
AI054452PR	CGATGTTTCTTCCAGACGGTTG	CCAGAAGAGGTTCTCCCCGTA	√	√
AI055117PR	CAAGACTACCTAGTCCTTCCCTCC	TTCTCACCATAAGGTCCACCG	√	√	√
CD485738PR	GACGCTGACAACGTTTGGC	CAGCTCTAGCGAATGCTTCGT
CD486122PR	GGCATTTGCTGAAGATCTGGA	GTCGCTTTCGATCACAACGTAA	√	√	√
CK234105PR	AGAATCGAGGATGAGCACACC	ACATCAGATCCGAGGTCCGT
CK987757PR	GCTCACTACCCAGCTCGATC	TTGCGCAAATGCTAGAGCCT
CK987759PR	TCTCGGGAACCGATGCTGTA	CCGGCATTGTTGCACTTAACC	√	√
CK987761PR	AGCAGAATCAAACCTGACATGGA	TGTCGTGCCAAATCATGGGG
CK987762PR	TCACAACACAGCTCGAACGG	TAATGCCCGCAAACCTGACC	√	√
CK987809PR	AGAAGGAACAGCTGCCCTTAC	ACCGTATCCCTTGCATTCGAG	√	√
CK987839PR	TACCATGACTTGGTGCGCAC	CCCGCAAACACTTACCTGCT
CK987840PR	TCCCATGCCCAAGACTCGT	AAAGCTGCCATCGTAGTCGG	√
CK987841PR	CATGCACAAGACTCGCAACA	CATCGGTTCCCGAGAGGTCA	√
CK987843PR	TACGCTCACAACACAGCTCG	AAACCTTACCTGCTGCGCAA	√	√
CK987844PR	ATCAGACGTGGCATGGAGTG	GCATAGGCAGCTACGGTGTC
CK987845PR	GCGTGGTTGCGAATGAGGT	GCATGGGTCTCTGCATAGGC
CK987847PR	CTTACGTGTCTCGTGGGGTT	AGACATGCGCTGCTTAGCAT	√	√
CK987891PR	GCTCCATGACTTGGGACGAC	CGCAAACCTTACTTGCTGCG	√	√
CK987895PR	AGAACCATGGTAAGCAGCGC	TTACCTGCTGCGCAACTGTT	√	√
CK987897PR	AGCTCTGACATGTCTCGTGGG	AGGTTGCAATCAGCCATGCG	√	√
CK988032PR	CGACACGGTGGCTGCCTATG	CGCAAACCTTACCTGCTGCG	√	√	√
CK988044PR	TGTTGGCGTTGGTCCCATG	ACCTGCTGCGCAATTGTTAGA	√	√
CK988045PR	CGTGTCTCGTGGGGTAAGTC	TACAGCATCCGTTCCCGAGA	√	√
CK988076PR	CGCTCACAACACACCTCGA	CGGCCTTCTCATTAACGCAC	√	√
CK988082PR	CTCGTGGGGTTAGTCTTGGTC	AATGTCCACTGTAGTGCGCA
CK988085PR	CGACACCGTAGCTGCCTATG	AGTCGCGTCAGACCCCTTTA	√
CK988092PR	CTCCCATGCCCAAGACTAACAAC	AATGTCCACTGGAGTGCGCA	√	√
CK988094PR	TGTCGTGGGGATAGCCTTGA	CACCCATGTGGTGCTTAGCA
CK988095PR	TGCCCAAGACTCACAACAAGA	ACAGCATCGGTTCCCGAGA	√	√
CK988110PR	GTCCTTCCCTACGATGCCCA	TACAGCATCGGTTCCCGAGA	√	√
CK988113PR	GCCGAATCAAACCAGACCTGG	AGGCAGATACGGTGTCGTCC
CK988117PR	TCACAACACAAATGGAGCAGCT	CGGTTCCATATGAGGTCAGCG
CK988128PR	TCGTGGGGTTAGTCTTGGTCC	GGTTGCAATCAGCCATGCG	√	√
CK988130PR	CCATGCCCAAGACTCACAACA	TAATGTCCACTGGAGTGCGC	√	√
CK988132PR	TTCACAACACAGCTCGAGCG	ATCGTAGGCGGCCTTCTCAT	√	√
CK988137PR	TCGAGGGGTTAGTCTTGGTCC	GCTTAGCATGGTTCTCCGCA	√	√
CK988151PR	TCAAAACCTTGCCAACCCGT	CGCATCGAAATGCGTTTGGT
CK988155PR	CTGCCCTTACACCGTATGGG	CACCGAAGTCGACTGACTCG	√	√
CK988172PR	GACCTTACACCGTTTGGGCTT	CATTCGAGGACTCCACCGC	√
CK988221PR	AACAACTGGCCTTACACCGT	CATTCGAGGACTCCACAGCAG	√
CK988405PR	GAGCATTAGGCCGGACAGG	CTTGCATTCGAGGACTCCACC
DN800285PR	CAGTGCTGACCTCTCGGGAA	AGTACCGCCATTGTTGCACTT	√	√
DN826942PR	ACTACCTCAACGCTCACAACAC	ACAGCATCGGTTCCCGAGAG	√
DN827984PR	TCTCGGGAACCGATGCTGTA	CGAATTCGCCCTTAGCGTG
DV437935PR	CACACAACACTGCACGAACG	TACTGCATCGGAACCCGAGA	√
DW519213PR	TCGTGGGGTTAGTCTTGGTCC	ACCTGCTGCGCAACTGTTAG
