# Supplementary material for: Mining, genetic mapping and expression analysis of EST-derived resistance gene homologs (RGHs) in cotton
Source: BMC Plant Biol. 2014 Jul 27;14:203. doi: 10.1186/s12870-014-0203-9 (PMC4236690; doi:10.1186/s12870-014-0203-9)
Supplement: Additional file 2: Table S2. — The sequences of RGA primers. The sequences and detail information of RGA primers. [file s12870-014-0203-9-S2.zip]

## Sheet: Supplemental Table 2
Additional file 2: Table S2: The sequence of RGA primer
Name	Forward primer（5＇-3＇）	Reward primer（5＇-3＇）	Product length	Tm	GC%	Sequence length	Accession of conserved domain	Name of conserved domain	Name of homology protein	Accession of homology proteina	Identity%	Successfully amplified with gDNA	Successfully amplified with cDNA	Differential expression
AI054629RGA	GATCATCGAGGGCTTTCATCAA	ATTGCATGGATGCCAAGTAGC	345	54.7	45.5	713	cl03887	Mlo	Mlo	2894377	53
AI054974RGA	GTCGAGTTCCAGCAGAGTTG	GCCTCCTTCAATACGAATAAGC	107	54.3	55	637	PLN00113	PLN00113	Xa2l	1122443	43	√
AI054974RGA-ILP	AAAGACTAACCCATCTGTCGTT	GCCTCCTTCAATACGAATAAGC	221	53.5	40.9	637						√
AI055314RGA-1	TTGCTTCTCCTGGTTGTTACG	GTCCATTGATGCTAAGGTCCAA	310	54.4	47.6	661	PLN03150	PLN03150	Cf-5	3894383	49	√	√
AI055314RGA-2	GCGACAGCGTTTACAGAATCA	AGTAGGTCAGGTTGCCAAGTTA	376	55.3	47.6	661						√
AI729027RGA-1	TCTTCTCATTCCCGCTATCTGT	GGCTGACTGCTCGTAAGGT	244	54.8	45.5	635	cl08472	LRRNT_2	FLS2	15237426	47	√	√
AI729027RGA-2	ATCCTTCACTGCTGGAGTTGA	CCATGTTGCCAATGTTGTCTG	332	54.8	47.6	635						√
AI729603RGA	CAGAGAAGTAATCGCCACAAGG	TTCCACTGCCACGGTATGC	355	55.2	50	622	cl03887	Mlo	Mlo	2894377	43	√	√
AI731501RGA	TGGCTAACAAGATTGGTGAAGG	CCTCGCAAATGCTGGCTTAG	241	54.7	45.5	659	cd00180	PKc	LYK2	14836206	80	√
BF270110RGA	GCCGAGGTGTGGAAGATTC	AGCGTTCCTACAACTGTATTCT	351	53.7	57.9	885	cl06179	Hs1pro-1_C	Hs1pro-1	1850968	57		√
BF276058RGA-1	CACCACCACCACCATTACCT	GGCTTATTCAACACTGGCTTCT	268	55.1	55	853	cl04866	CHORD	Rar1	6581046	64	√	√
BF276058RGA-2	TGCGGATGTTAAGGAGTCTTCT	GCTTATGACTAGGGCACTGGAT	273	55.2	45.5	853						√	√
BF276058RGA-ILP	CACCACCACCACCATTACCT	GCTTATGACTAGGGCACTGGAT	706	55.1	55	853						√
BF277950RGA-1	GCAGGATTCCAGGCTCACT	CGTTGTAGGCAAATACCCAGAA	302	54.7	57.9	877	cl14636	LRR_RI	Cf-2.2	1184077	42	√	√
BF277950RGA-2	GGCACAATCCCTCCAAGTCT	GAGTTGAATGCGAGAGTGAGTT	137	55.2	55	877
BG441226RGA	AACCATACAACCCGCCATTG	ATCACCTTCAAGCAAGTTCCTC	369	54.4	50	663	cl14636	LRR_RI	Cf-5	3894383	49	√	√	√
BG441725RGA	TTGCCTCAATCAGACAATCCAT	CGGTCCATGATGCCAGAGA	304	54.1	40.9	687	cl02060	TIR	N	AT4G09430	50	√
BG443488RGA-1	ACCACCACCACCACCATTAC	GCAGGACTAGAAGTTGGAATCG	306	55.4	55	651	cl04866	CHORD	Rar1	6581046	63	√	√
BG443488RGA-2	GAGAAGCCAGTGTTGAATAAGC	GGATGGTAACTACATGCAGACT	323	53.8	45.5	651						√
BG444183RGA	GGTCCTTGTCTGCTCTTGAAG	AATGCGAGAGTGAGTTGTTGAA	388	54.5	52.4	872	cl14636	LRR_RI	Cf-4	2808683	44	√	√
BG446766RGA	ACACATTGGCACCCACAGT	CGAGTAACACGATTGTCAGCAT	163	55	52.6	554	cl08472	LRRNT_2	Cf-5	3894383	41	√	√
BG446854RGA	TGCGGATGTTAAGGAGTCTTCT	CTTATGACTTACGGCACTGGAT	273	55.2	45.5	846	cl04866	CHORD	Rar1	6581046	52
BG447461RGA	CCTAACTCTGGTTCCGTCTGT	GAGGCTCTTCAAGTTCACAAGT	307	55	52.4	864	cl08472	LRRNT_2	Cf-5	3894383	43	√	√	√
BM358724RGA	CAAGAACCTCAGACGCTTCG	CCAGGCATTGTTCCACATAGTT	278	54.7	55	664	PLN00113	PLN00113	Cf-5	3894383	44	√
BQ401876RGA	TATCCCTCCCAACTCCAACATT	TGCCACTCTTCTCTTCCTTGTT	415	54.8	45.5	633	cl09099	P-loop NTPase	I2C-2	2258317	40	√	√
BQ402784RGA	AGCCTCATCGGTCATATTCCT	GGAGAGCCCTGAATCACAAAG	243	54.2	47.6	661	PLN00113	PLN00113	Cf-2.2	1184077	45	√
BQ403021RGA	GAAATTGATGGTGGGACTACTAAAG	TTCACGACGGTGCTCACAT	437	54.4	40	643	cd00180	PKc	Fen	1098334	61	√	√
BQ403789RGA	ACCACCACCACCACCATTAC	GCTAATTCACCACTGGCTTCTC	268	55.4	55	614	cl04866	CHORD	Rar1	6581046	75
BQ404063RGA	CGGAAGCATTCCTCAGAAGTT	TGGACCAAGCAAGAAGTTACC	151	54.2	47.6	698	cl14636	LRR_RI	Cf-2.2	1184077	41	√
BQ404990RGA	CCGATCTGGGTATGGGCTTT	GCCGCAAGAATACAAGAGACT	421	55.1	55	686	cl08472	LRRNT_2	Cf-2.2	1184077	47	√	√
BQ410510RGA	AGGGCTGGCAAGACAACAT	GCCATGTCACGGATCACATC	358	54.8	52.6	618	cl09099	P-loop NTPase		AT1g12280	43	√
BQ410602RGA	GCAACAGATGGCTTCTCAGAT	ACAGTATCCAACCAATGACACA	204	54.2	47.6	673	cd00180	PKc	PERK1	77403742	78	√	√
BQ410602RGA-ILP	GCAACAGATGGCTTCTCAGAT	TGTTGGCATCAGAAGAGAACTT	475	54.2	47.6	673						√
BQ412690RGA	GCGGATGTTAAGGAGTCTTCTC	TTAAGGCACTGGATCGGCAT	264	54.7	50	624	cl04866	CHORD	Rar1	6581046	66	√
BQ412690RGA-ILP	GCGGATGTTAAGGAGTCTTCTC	CCTAGATTACACTTGCGGTAAG	389	54.7	50	624						√	√
CD486427RGA	AGCCCTAACTCTATTTCCTTCC	GTTGTCATTAAGCCGCAAGAAT	406	53	45.5	763	cl08472	LRRNT_2	Cf-5	3894383	46
CK640633RGA	CGGAAGATGTAGTGAAGAGAAG	TCAAGGCTAACACATGCTCAAT	260	52.2	45.5	431	cl09099	P-loop NTPase	RPP8	AT1g59620	46	√
CO069964RGA	ACGATGTCTGGTCCCTTTCC	TTCCACGCTTATTGCCATCC	389	55	55	742	cl09099	P-loop NTPase	RPS2	AT5g04720	50	√
CO070724RGA-1	TCTTAGTGTCAACCGCCTTAAC	TTCCAGCAGAACTTACAGAAGG	149	54.5	45.5	798	cl14636	LRR_RI	Xa2l	1122443	43	√
CO070724RGA-2	CCGAAATCGCCAAGTTCCATA	CAACCAAGCCGACAATCAAGA	303	54.6	47.6	798						√	√
CO071156RGA	TGGAGGGTCGGATCACATTG	CTTCGGATGGTAGCCTTCAC	496	55.1	55	889	cd00180	PKc	PBS1	11559838	80		√
CO074142RGA	CGGACAATCTCATCACAAGCAT	CCTTCCACTTCCATTCTCTTAACT	391	55.2	45.5	868	cl09099	P-loop NTPase		AT4g33300	49	√
CO074183RGA	CTCCAAGGTCCTCTTCCATCT	GGAATCTTGCCTTCAATTCTGTAG	299	54.3	52.4	534	PLN00113	PLN00113	Hcr9-4E	2808684	46	√
CO079328RGA	TGATGAGCCTAATGATGACAAGAG	TCAGGTCTAAGATAATGGAGGTGAT	348	54.9	41.7	852	cd00180	PKc	PBS1	11559838	68
CO079328RGA-ILP	TGATGAGCCTAATGATGACAAGAG	CTCCACTCGGACCGAACTT	539	54.9	41.7	852						√	√
CO085645RGA	AAGCCATCTAATCCATCACCTTC	CGCCAATAATGCAGTATCCAACT	295	54.6	43.5	854	cd00180	PKc	PERK1	77403742	78	√
CO085645RGA-ILP	AAGCCATCTAATCCATCACCTTC	TCATAGTCCTTCTGTAACCCAA	756	54.6	43.5	854						√	√
CO087082RGA	GGAGTTGGTGTCTTGCTGTT	AAGTTCAGGTGCCAATGTTCC	249	54	50	815	cl08472	LRRNT_2	FLS2	15237426	42	√
CO087622RGA	TGGGTTCCTATAAACGGATTGC	CATGTATTGAAGGCTCCTTAGGT	399	54.6	45.5	877	cl08472	LRRNT_2	FLS2	15237426	46	√	√
CO089121RGA	GATCCAGGGCATAAAGATGATTTC	AAACTCCCAACCCTCTAATACT	297	54.3	41.7	614	cl09099	P-loop NTPase	N	46577339	41
CO091088RGA	GATTGGTGAAGCGGAAGAAGG	ATGTGATGTCGTATGATTGGAGC	340	55.2	52.4	827	cl03887	Mlo	Mlo	2894377	43	√	√
CO091518RGA	GCCTTCCCAAGATTTGATGATTG	TCTGATGGAGAGTTCATGGAGTT	465	54.7	43.5	791	cl09099	P-loop NTPase		AT5g66900	43	√	√
CO092245RGA	CACCACCACCACCACCATT	GGCTTATTCAACACTGGCTTCT	271	55.4	57.9	856	cl04866	CHORD	Rar1	6581046	67	√	√
CO092850RGA	GGTGACATGATGACATCGGTAT	AACGACATTGAAGGTGACATTG	225	54.1	45.5	726	cl08472	LRRNT_2	Cf-2.2	1184077	42	√
CO092850RGA-ILP	GGTGACATGATGACATCGGTAT	GAGAGTGTACCTACCAGATTGT	626	54.1	45.5	726						√	√
CO092949RGA	CTATTGTTGTGGGTCTGTCTGT	ACCATAGAGCAGATTCACCTGA	412	54.1	45.5	799	cl03887	Mlo	Mlo	2894377	54	√
CO094931RGA	TTGCCACTGTCAACATCAGAAC	AGAACATGCTTTCCTGCCTTC	339	55.5	45.5	790	cl09099	P-loop NTPase	RPS2	AT4g27220	44	√	√
CO097408RGA	TTGGATTTGGCTTTCAGAGTTG	GAACCAGTTGACCAGTGAGATT	208	53.5	40.9	825	cl08472	LRRNT_2	FLS2	15237426	41	√
CO097408RGA-ILP	TTGGATTTGGCTTTCAGAGTTG	CAGAGTAGTCGGGATGTCTCC	360	53.5	40.9	825						√	√
CO101043RGA-1	AATCCTCCACTTCTCGCTCTC	CGCTCCATATTTGGTCGTATCC	339	55.1	52.4	818	cl03887	Mlo	Mlo	2894377	55
CO101043RGA-2	TGGGATACGACCAAATATGGAG	TAGGATCGTTGGCAGCTTGAT	257	53.5	45.5	818						√	√
CO102000RGA	TGGACGGAGTGTGGTTAGC	GGAGGCAGAGGAAGACAACT	347	54.7	57.9	652	cl09099	P-loop NTPase		AT5g45440	41	√	√
CO102429RGA	GCCTTTCAATCGCTTTCTGGAT	GCTCAGCATCTTCTCAGGAATG	222	55.7	45.5	879	PLN00113	PLN00113	Cf-4	2808683	40
CO105249RGA	TCCTGAAATTGGGCTATTGAAG	GGCAAATGACAGCGGAATTG	157	52.5	40.9	653	PLN00113	PLN00113	Cf-2.2	1184077	40	√
CO107404RGA	CCAAGAAATCCTTGATGCTACCA	ACCAGTGTGAAGATAATGAAGTCC	376	55	43.5	683	cl09925	PKc_like	Fen	1098334	67	√	√
CO112784RGA	ATTAAAGTGGTCTTCAGGGAAATCG	CTGGAGCACAATAGCCGTAAGT	426	56	40	603	cd00180	PKc	PBS1	11559838	83	√
CO113311RGA	ATGAGTGAAATGAAGGAACGAG	ACAAGATCCAGAAGAAGAAAGC	151	52.6	40.9	648	cl03887	Mlo	Mlo	2894377	41
CO113817RGA	TCTTCTCCTTCAATGCCATAGC	AGTAGTGAGCCGGTCAAGC	332	54.3	45.5	785	cl14636	LRR_RI	Cf-2.2	1184077	46	√	√
CO114544RGA	TGGTGAAGCAACAAGCAACAAT	ATAATGCGAGGATGGCAGTCTT	495	55.9	40.9	874	cl09925	PKc_like	PERK1	77403742	71	√
CO117774RGA-1	GAGGAATCGGCAGCAACAC	CAGCAACGAATGGTTCAGAAG	210	54.7	57.9	862	PLN00113	PLN00113	Xa21	7434424	40	√	√
CO117774RGA-2	ACAGGTTCTCAGGCACAGTT	TGGTTGTCGTTGAGGAAGATTG	217	54.7	50	862						√
CO118628RGA	TGGAGGGTCGGATCACATTG	CTCTCGTGGATACATGAGTCTT	560	55.1	55	858	cd00180	PKc	PBS1	11559838	78	√	√
CO119034RGA-1	TCCCTTCACCGTCCCTTTCT	GGAAGTAACAGAGCCAGTGG	167	56	55	857	cl08472	LRRNT_2	Cf-2.2	1184077	45	√
							cl14636	LRR_RI
CO119034RGA-2	ACTTTGGCTGACCTCCCTAA	TTGTAAACGAGAGACAGAACCT	119	53.8	50	857	cl08472	LRRNT_2	Cf-2.2	1184077	45	√
							cl14636	LRR_RI
CO119345RGA	CATTCACCACCGATGATGCC	TAAATTCTCGTTCACCCTGTCC	217	55	55	710	cd00180	PKc	PERK1	77403742	73	√	√
CO119919RGA	ACGTTGTTAAGGAGTGTGATGG	TTCTTGCTTGCTTGGTAGTTCT	497	54.7	45.5	795	cl09099	P-loop NTPase	RPS2	AT4g27220	40	√
							COG4886	COG4886
CO121141RGA	CAAGCTGAGTGGTGAAATCCC	CCGACAAGTCAAGATGACCAAG	140	55.1	52.4	759	cl14636	LRR_RI	Xa2l	1122443	41	√
CO122103RGA	AGTGACCTCAGAGCCAGTTC	CGATGGTGTTAGGCGGAATC	203	54.6	55	855	cl08472	LRRNT_2	Xa2l	1122443	40	√	√
CO123350RGA	GTCACACGCAGCCTACATTC	AGTCCCTTCAAGTTCCCAATCT	181	55	55	860	cl09925	PKc_like	Xa2l	1122443	43	√
CO125632RGA	AATCGCCTTACAGGTAACATAC	TCAGCTTCCTCTGTTTCTTT	214	52.1	40.9	854	PLN00113	PLN00113	Cf-2.2	1184077	47		√
CO127475RGA	TTGTCAGGTGAGATTCCATCGT	GCCGCATAGCTTGTCATTACC	219	55.5	45.5	758	cl14636	LRR_RI	FLS2	15237426	48	√
CO127653RGA	TGTACGCAGAGAAGGAGGAG	TTCTTCATCCACCGAGTCAAC	292	54.2	55	753	cl06179	Hs1pro-1_C	Hs1pro-1	1850968	60	√
CO129470RGA	ATGATTGGTGAAGCGGAAGAAG	ATGTGATGTCGTATGATTGGAGC	342	55.1	45.5	842	cl03887	Mlo	Mlo	2894377	40	√	√
CO131205RGA-1	TTCTCCTTCAATGCCATAGCTT	CATGTAACCGGAAGATGAGTGG	282	53.8	40.9	845	cl14636	LRR_RI	Cf-2.2	1184077	45	√
CO131205RGA-2	ATCAACGGCGAAATCCCAAG	CTCAGTAATGCACGGCTCAG	134	54.6	50	845						√	√
DN780250RGA	CTGGTTCTGCCTGTGTTCTATG	CCGAATCAATTCCCTTTCATCTCT	201	55.1	50	674	cl02060	TIR	N	AT1G27180	43	√	√
DN800615RGA	CGAGGCAATCCATAACCTGAAG	CTTTAGGGAAATGGTGGTGGTG	138	55.3	50	476	cl04866	CHORD	Rar1	6581046	82
DN803951RGA	AGGAGGAGGAGAAGCAGGAT	GAGTTTGAGCATCCGCCTTC	174	54.8	55	441				AT1g59780	47	√
DN817691RGA	GTCCGCTATACGCCCTAGTAAC	TGAACGAGTTGAATGACCAGTAGT	230	56.3	54.5	385	cl03887	Mlo	Mlo	2894377	72	√	√
DR452370RGA	CTGGTTCAGCACAAGGTATCAT	GTTCCCTGGCAAGCAATGG	285	54.5	45.5	594	cl09925	PKc_like	Pto	626010	63	√	√
DR453061RGA	AAGGACGAGAGTGGTCTAAGAT	GCTCACATTGGACGGAAGT	336	54.1	45.5	563			I2	4689223	47	√
DR453092RGA	TACCTTTATTGGGAGGGATACC	CGGATAGTGTGATTGAACCTTC	174	52.4	45.5	537	cl06661	LRR_3	RPP5	AT4G19500	48
DR459079RGA	GACCCATTCCGCCTCAAATC	AACGAAGCTCCGGTAGACTC	186	54.7	55	464	PLN00113	PLN00113	Cf-2.2	1184077	40	√
DR459346RGA	CTACGCTTTACACCACCAATCAGAT	TTCGTAATTTCAACCAACCCTTTCG	283	57.8	44	613	cl06179	Hs1pro-1_C	Hs1pro-1	1850968	57	√	√	√
DR462224RGA	CTCGCCGTCCTATCCAATCT	ATCTGACCGCTGAAATAGTTCC	206	54.7	55	792	PLN00113	PLN00113	Cf-5	3894383	40	√
DR462703RGA	GGTTATTGTGCTCCAGAATATGC	GCTTGGTACAATCCTCGTATGG	242	54.3	43.5	871	cl09925	PKc_like	PBS1	11559838	65	√
DR463606RGA	GCTGATGTTTGTTTAAGGATGGGATG	CCTCTTGTTGAGTCTCGTAATTCTTC	257	57.8	42.3	687	cl09099	P-loop NTPase		AT1g61190	48	√	√
DR463961RGA	CCTCCAGCATTCGGTAATTTG	CACCAATGAGATTGTTCTGACT	211	53.3	47.6	851	cl14636	LRR_RI	FLS2	15237426	42	√
DT459986RGA-1	AGCCGCTGAGCATCAATATAG	AAGAACAGTATCCAAGCAATGG	279	53.9	47.6	783	cl09925	PKc_like	FLS2	15237426	43	√
							PLN00113	PLN00113
DT459986RGA-2	CGTCCGCTTGGATCTTCAT	CAAATACCATTTCTGGGCACAG	204	53.1	52.6	783	cl09925	PKc_like	FLS2	15237426		√
							PLN00113	PLN00113
DT462799RGA	AATAACTTCCACGGGAGTATCC	ACACTCATCTGAATCAGGCATT	119	53.4	45.5	795	cl14636	LRR_RI	Cf-2.2	1184077	40	√	√
DT463107RGA	AATCTTGCCTCGTTGTTCCTT	GGTCCACGTAAGTTGTTGTATG	404	54	42.9	800	cl14636	LRR_RI	Cf-5	3894383	47	√
DT463584RGA	GTTGCCTAAAGGAAACGGTAGT	CAATCTTCATCAGCATCAGTTG	526	54.7	45.5	743	cl09099	P-loop NTPase		AT3g50950	65
DT463926RGA	TGCGGATGTTAAGGAGTCTTCT	TTATGGCTTAGGGCACTGGAT	272	55.2	45.5	799	cl04866	CHORD	Rar1	6581046	66	√	√
DT464025RGA	TTCACCCTCAAAGTGGTTTCTC	ACAAGGAGCGTTACCAAATGC	154	54.5	45.5	782	PLN00113	PLN00113	Xa21	7434424	42	√	√
DT465090RGA	AAACAAAGACCCGTGAAGGAT	AGTCAGCCTTGCCAAATAACTC	252	53.6	42.9	582	cl09099	P-loop NTPase		AT1g12280	43	√	√
DT465312RGA	AGCATCTTACACATACAAAGGG	GGATTCTTCCGATTAGGTTGTT	227	52.3	40.9	721	PLN00113	PLN00113	Cf-9	2792186	42	√
DT465446RGA	ACCTACGGCATCAGAAACATTG	ATACCTTCGAGTTCTCTTCTCC	379	55.1	45.5	801	cl09099	P-loop NTPase	Rx	5524754	40
DT466374RGA	CATTAACAACTCGTTGACAGGT	TGGTGAAACAGGAAGCAATGG	196	53.1	40.9	795	cl08472	LRRNT_2	Cf-5	3894383	41	√	√
DT467572RGA	AAATGACATCCAGGGAACCATC	TTGAGGCTTGAAATACCGACAA	194	54.4	45.5	742	PLN00113	PLN00113	Cf-5	3894383	46	√
DT467572RGA-ILP	AAATGACATCCAGGGAACCATC	GCACACCAGAAGGAAACTTGT	524	54.4	45.5	742						√	√
DT467573RGA	AACTCTGGTCCCGTCTGTTT	GGTCCACTGGTAGGAATCGT	500	54.4	50	731	cl08472	LRRNT_2	Cf-5	3894383	46	√	√	√
DT468318RGA	CCTTCGACGCAGATTGTTCAT	GCTTCCTCCTCATCAATGTCAT	308	55	47.6	850	cl09099	P-loop NTPase	RPS2	AT5g04720	61
DT468349RGA	GCCAACCGTCTTCCAGAATT	GCATGGTCAAGTTCCCAAGAT	163	54.1	50	870	cl14636	LRR_RI	Cf-5	3894383	41	√
DT468381RGA	GGCATGATTGGTCTGGATTAGG	GGATCTCTACCGCAAGAAACG	267	54.9	50	680	PLN03210	PLN03210	R12	27764537	45	√
DT468422RGA	GCAAGACAACCCTCCCTAAAC	CTCTTCAACCACCGCTTCAG	483	54.7	52.4	816	cl09099	P-loop NTPase	RPS5	46396936	46	√	√
DT468879RGA	TCCAAGGAAGAAGGACGAATC	ACATCTGTCAAGGAGGATAGAC	148	53.3	47.6	836	PLN03210	PLN03210	RPP5	AT4G16890	45	√
DT550525RGA	TTAGATGGAAATCGCCTTACAG	CCATTATTCAATGGCTTACCAC	185	52.1	40.9	925	cl14636	LRR_RI	Cf-2.2	1184077	40	√	√
DT555690RGA	CTTCCGTTCTTGGCTCACTTC	GGAGATGCAATTCCGTTGGATT	134	55.2	52.4	806	cl14636	LRR_RI	Cf-2.2	1184077	40	√
DT556023RGA	CATCCATAGTTGCTGAACCAGT	CGTGGGATAGGACCATGAAAC	199	54.5	45.5	903	PLN00113	PLN00113	Xa21	7434424	40	√	√
DT556097RGA-1	TGAGAAACCCAGATTTGAAAGC	GCAACAGTACGGTTACGAGATT	226	53.3	40.9	801	cl08472	LRRNT_2	Xa21	7434424	40	√
							cl14636	LRR_RI
DT556097RGA-2	ACATATTCGTCGGCGAGTTAC	TTGAGTAGGTTCCCACCAAGT	148	54.3	47.6	801	cl08472	LRRNT_2	Xa21	7434424	40	√
							cl14636	LRR_RI
DT561545RGA	ATCTCGTCCACCTTGATCTCT	ATAGTCCCGTCTAGCAGATTGT	190	53.8	47.6	695	cl08472	LRRNT_2	Cf-2.2	1184077	45		√
DT565139RGA	GGTCACATTCCTGCCGATCT	ACTGGTCAACAATGAGCACTTG	116	55.4	55	784	cl14636	LRR_RI	Cf-5	3894383	45	√
DT566092RGA	AGTTTGATGAGTTTGCGATACG	AGAAAGCCGATTACCATTGAGT	336	53.6	40.9	884	cl14636	LRR_RI	Cf-5	3894383	40	√	√
DT569041RGA	ACCAATCTTCGCCAAGTGTTG	ATTGTTCAGCCTCAGGTATTGC	174	55.3	47.6	537	cl08472	LRRNT_2	FLS2	15237426	40	√	√
DT569041RGA-ILP	GAGCCTCGTAACCATGAAGTG	ATTGTTCAGCCTCAGGTATTGC	381	54.7	52.4	537						√
DT569604RGA	TTCGTGCTGGAATGAGAAGG	CGAGATGAACGAGGTAAGGAAG	188	53.6	50	885	cl14636	LRR_RI	Cf-2.2	1184077	44
DT569736RGA	TTATGGAGTCAACTCAGAACCG	GTGGAATGGAACCGACGAG	197	53.9	45.5	839	cl08472	LRRNT_2	Cf-2.2	1184077	41	√	√
DT572232RGA	GGTTCCATGCCATCTCCTCT	CAAGTTCTGAAGCTCAGCAATG	276	54.7	55	951	cl14636	LRR_RI	Cf-2.2	1184077	41	√	√
							cl08472	LRRNT_2
DT572651RGA	TCTTCTTCTTCTTCTTCTTCCC	AGTTCAACCGCTCTAATACAAG	285	51.2	40.9	728	PLN00113	PLN00113	Cf-2.2	1184077	40	√
DT574966RGA-1	GGAAGGATTAGTGCCGTCATC	AGAATGAGGCAGTGGTCCATA	166	54.5	52.4	930	cl14636	LRR_RI	Cf-2.2	1184077	41	√	√
DT574966RGA-2	AGATGGAATTGACGAAGACTGT	CATTTCAGAAGGAATCCTACCG	231	53.6	40.9	930	cl14636	LRR_RI				√	√
DV848823RGA	GCTACTAAAGATGGAGGGTCAG	TTCCAATCAAGTCGCCTTCTAT	377	53.8	50	615	cd00180	PKc	PBS1	11559838	86		√
DV849682RGA	GTAAGGGTGGATTTGGGACTG	TTGGCTACAAGGTTCTCATCG	397	54.1	52.4	676	cd00180	PKc	Fen	1098334	54	√
DV849954RGA	ACTTTCCTCAACTTAGCTCTTC	GTGACTCTACGGTGCTTGG	218	51.9	40.9	570	cl08472	LRRNT_2	Xa2l	1122443	48	√	√
DW226259RGA	CTATGTTAGTGGTGATACGAGCAG	TGTTCATCTTCCGAGCAATATCC	372	55.4	45.8	783	cd00180	PKc	PBS1	11559838	62	√	√
DW226259RGA-ILP	CTATGTTAGTGGTGATACGAGCAG	GGAGCAGCATATCCGTAAGTC	681	55.4	45.8	783
DW227487RGA	ATACTTCTCATCGCTGCCATTG	AACATTGGTCGTACTGTCTTCG	367	55	45.5	812	cd00180	PKc	Pto	8547238	61	√	√
DW236237RGA	CGGTACGATCTCTAGCAACTT	TTCCCATAGAGCCGATTGTTC	150	53.3	47.6	705	PLN00113	PLN00113	Hcr9-4E	2808684	41	√
DW237749RGA	GTCTTGTTCTGTTCCATGTTGT	TGAGTTGGAGAGGTTGATTTGG	227	53.2	40.9	740	PLN00113	PLN00113	Cf-5	3894391	40
DW237845RGA	ACAGAGTCGTGGCGTGTT	CGAGTCATCATCACTTCTTGGA	156	54.3	55.6	527	cl06179	Hs1pro-1_C	Hs1pro-1	1850968	47	√	√
DW477284RGA	TTGCTTCAGGTTGCGTGTAA	GACCGTGTAATCCGATTCCAG	280	54	45	893	cl08472	LRRNT_2	FLS2	15237426	45	√
DW477897RGA	CCTGCCAACTGCCCAATAC	AGATCAATGACTTCAGGCTGAC	370	54.2	57.9	930	PLN00113	PLN00113	Cf-5	3894383	40	√	√
DW478263RGA	TGTGGATGACATTCACCAATCT	TCACCGGACAGCTTATTCTTG	175	53.7	40.9	807	cl08472	LRRNT_2	Cf-5	3894383	41	√
DW481990RGA	GCTACTGCATCCATTCTGTCTT	GCAAGCCAAGCTGTGGTAC	227	54.6	45.5	804	cl08472	LRRNT_2	FLS2	15237426	43
DW481990RGA-ILP	TGCTGTAATGTTGTGTTGTTGG	GCAAGCCAAGCTGTGGTAC	401	54.1	40.9	804						√	√
DW482202RGA	TCCTGACCGTCCATTCCATC	GAAATAGTGGTGACCCGATTGT	190	54.8	55	794	cl08472	LRRNT_2	Hcr9-4E	2808684	42
DW482878RGA	CCGAGTTGGAGGTTCTACAATT	CAACGTGTTGCCGGAACA	152	54.2	45.5	649	cl14636	LRR_RI	Cf-2.2	1184077	44	√	√
DW483157RGA	TTCAGGTGCGACCTTACAGTT	GGTAACTCACCAGAGATGTTGT	371	55.4	47.6	773	cl14636	LRR_RI	Cf-2.2	1184077	42	√
DW484481RGA	TTGGTGGACGAGTCTGATGTT	GGCAGAGGACGAGACAAGTT	447	55.2	47.6	907	cl09099	P-loop NTPase	I2C-2	AT3g14470	45	√	√
DW488459RGA	TCCGGTCAGATACCAGAAACTT	CAACTGCGAAAGCCGAGAG	186	54.9	45.5	930	PLN00113	PLN00113	Cf-4	2808683	42	√	√
DW489628RGA	AGCCTGTCACAGAACAATCTAC	CCTGTAAGACCATTGGAGCTT	170	54.2	45.5	916	cl14636	LRR_RI	Cf-5	3894383	40	√	√
DW490845RGA	CGAATCTAGCCGCTGTTCC	AAATGTTCGTCGGAGAAATCGT	416	53.9	57.9	785				AT4g33300	46	√
DW491619RGA	TGCGAAAGACCCACAAGACT	TGCTTCCTTGAGTCCTCGTT	464	55.1	50	986	cl09099	P-loop NTPase	RP1-D	5702196	44	√
							TIGR02169	SMC_prok_A
DW498907RGA	GTGTCATTACCTTGCACTTCCT	CGAGCACCATGATTGACGAAT	216	54.7	45.5	605	cl02060	TIR		AT1G72840	45
DW499891RGA	GGCAACATGGAGTTAATGGAAT	CAGTTCTTAGTGAGAGGAGGTC	215	53.1	40.9	562	PLN00113	PLN00113	Cf-5	3894383	42	√	√
DW500873RGA	ATGGAGGGAGGAAAGGTAATGG	ACGGATATGAATAGATGCTGGC	458	55.2	50	690	cl03887	Mlo	Mlo	2894377	49	√
DW506753RGA	GTCGTCATTACCTTCAACTTCTTC	TTAACAATCTCAGCAAGCTCCTC	284	54.4	41.7	385	cl02060	TIR	N	AT5G36930	53	√	√
DW507050RGA	GGAACGAACGGAAGCAACG	TCTCTACCATTCACTGTTGTCC	341	55.4	57.9	705	cl09099	P-loop NTPase	I2C-2	AT3g14470	46	√	√
DW507571RGA	TCCAGCTTCGACCATCAATGT	GGAGGAATCGTCCCATAGAACT	210	55.6	47.6	612	PLN00113	PLN00113	Hcr9-4E	2808684	40
DW512644RGA	CGCATCGTTATGTCATCGTTAC	ACCGATTATGTAAATGCCATCC	499	54.3	45.5	609	cl02060	TIR	N	46577339	54	√
TA10184_29730RGA	GGAACCATCCCAACTGAACTT	AACTTTGAGGCTTGAAATACCG	189	54	47.6	1061	cl08472	LRRNT_2	Cf-5	3894383	46	√	√	√
							cl14636	LRR_RI
TA10447_29730RGA	TTATATTGGGTGTGGAGGTGGAT	ATGAGTCATCACTTCTTCCATCG	364	55.1	43.5	713	cl06179	Hs1pro-1_C	Hs1pro-1	1850968	63	√
TA11320_29730RGA	CCGCTGGAGGCAAGGTTAT	TGAGATCCACCACAATTACTGT	375	55.1	57.9	1305	cd00143	PP2Cc	RPS2	21431817	69	√	√
TA11893_29730RGA	CAACTGGAAACTTTAGGTCCGATT	TTCCAAAGACCCTAATGGCATGTA	263	55.8	41.7	1842	cd00180	PKc	PBS1	11559838	65
TA11894_29730RGA	GCTGGTTCCTACGGCTACAT	GTGGAGTATTGGTGAGCAAGTG	343	55.2	55	1960	cd00180	PKc	Xa2l	1122443	42	√
							cl14636	LRR_RI
TA12296_29730RGA	CAACTGGAGATAAGTCGCATGTT	CTTCTTCATCGTCGTCTTCTTCTT	423	55.4	43.5	1130	cd00180	PKc	PBS1	11559838	72	√
TA13021_29730RGA	AGCCAGTCTTCACCATTATGTC	TCACCACGGAGGTTGATGTC	226	54.2	45.5	1193	cl08472	LRRNT_2	Cf-2.2	1184077	41	√	√
TA13080_29730RGA	TTTGGGTAGATTGGGCTGAAAT	CAACTGGGAACCATCTTGCTT	596	54	40.9	1138	cl09099	P-loop NTPase	I2C-2	AT3g14470	42	√
TA13187_29730RGA	TCGAACTCATCGCTATGTTATGC	GAGGATCTGATTGGTGGTGTAAAG	404	55.4	43.5	856	cl06319	Hs1pro-1_N	Hs1pro-1	1850968	67	√	√
							cl06179	Hs1pro-1_C
TA13679_29730RGA	GCTGTATATGAACAACTTGGAG	TCTTCCCGTCAGTCTATTACC	172	51.1	40.9	968	cl08472	LRRNT_2	Cf-2.2	1184077	43
TA13763_29730RGA	CTTACGGAGAAGTCTGATGTGTATT	GTTCCATTAGTGCTGATGAAGTCT	325	55.1	40	1420	cl09925	PKc_like	Pto	626010	62	√	√
TA13847_29730RGA	CTTCCTCCGCTTACGATTATTATCTC	TAGTACTCCGTTCGAAGAAGTTAGATC	317	56.2	42.3	846	cl06319	Hs1pro-1_N	Hs1pro-1	1850968	68	√
							cl06179	Hs1pro-1_C
TA14009_29730RGA	CGTATTGTCCTCTTCTTGATCCATT	ATGAACCTTGTGAAGGATGAATCTC	421	55.6	40	761	cl03887	Mlo	Mlo	2894377	47
TA14586_29730RGA	AGGCGGCCTTATCCACATAT	GATCCCGTGAATAGCAGTAGC	594	54.2	50	1498	cl09099	P-loop NTPase	RPP8	AT1g50180	40	√	√
TA14883_29730RGA	AGAAATGTCTTGCTCACTGGTA	GGAATGGAACCTGATAGACTGT	173	53.5	40.9	1354	PLN00113	PLN00113	Cf-5	3894383	41	√	√
TA15246_29730RGA	CATCCATAGTTGCTGAACCAGT	CGTGGGATAGGACCATGAAAC	199	54.5	45.5	1118	PLN00113	PLN00113	FLS2	15237426	42	√
TA15370_29730RGA	AATAGTGTCACTGGTGCAATAGC	CAATGCAATTCTCTTCCGTGTTG	525	55.4	43.5	1496	cd00180	PKc	PERK1	77403742	54	√
							cl08472	LRRNT_2
							cl14636	LRR_RI
TA16035_29730RGA	GGAACAATCGAATATCAGTTCTCAC	TAAACCTTGGCAGTAAGGCTTTAG	203	54.8	40	527	cl03887	Mlo	Mlo	2894377	50
TA16128_29730RGA	GGTCATCAATGGGTTTCAACAT	AGTGGTGAAGGTGCTGGATA	306	53.3	40.9	1356	cl14636	LRR_RI	Cf-2.2	1184077	41	√	√
							cl08472	LRRNT_2
TA16131_29730RGA	CAGTTACTCATAGCGACTTGGT	TGTGAGACAACCTATGGCTAAT	327	54	45.5	1001	cl09099	P-loop NTPase	RPP1-WsB	AT5g17680	43	√
TA16263_29730RGA	AAGTTTCTTTGGGTGTTGGAGTTC	TGAACGAGTTGAATGACCAGTAGT	278	56.3	41.7	1352	cl03887	Mlo	Mlo	2894377	54	√	√
TA17293_29730RGA	GGTTCTAATTGTCCTGGATGATGT	TTTGTTGGTTTCTCTCTTCTGAGC	234	55	41.7	1253	cl09099	P-loop NTPase	N	AT1G27170	50
TA21136_3635RGA	GAAACATAAGGTCCCGTTCATATTG	GGTCCGAGTCATCATCACTTCTTG	378	55	40	878	cl06179	Hs1pro-1_C	Hs1pro-1	1850968	56	√	√	√
TA23067_3635RGA	GCTTCCTCCGCTTACGATTATTATC	TCGAAGAAGTTAGATCGAAGATTGG	307	56.5	44	839	cl06319	Hs1pro-1_N	Hs1pro-1	1850968	71	√
							cl06179	Hs1pro-1_C
TA23500_3635RGA	AAGTCAGATCGAACTCATCGCTAT	GACAATACACCGCCTCATCTCAC	277	56.2	41.7	700	cl06319	Hs1pro-1_N
							pfam05539	Pneumo_att_G
TA23501_3635RGA	AGAGAAGCAGGAGGGTAATAAGG	ACTTCTTAATCCACCGAGTCAAC	287	55.3	47.8	864	cl06179	Hs1pro-1_C	Hs1pro-1	1850968	60
TA26780_3635RGA	GGGAAGGAAGTAGCAGTAAAGC	CGTGTTGACATCGGAAGCAATT	399	54.9	50	1235	cd00180	PKc	PERK1	77403742	78	√
TA26780_3635RGA-ILP	GGGAAGGAAGTAGCAGTAAAGC	TGGCTGGTGTCGTAGTCTG	845	54.9	50	1,235
TA26978_3635RGA	TTGATGGTGGGACTACTAAAGTTG	GTGCTCACATGAGTATGATCCAAT	424	54.9	41.7	1026	cl09925	PKc_like	Pto	626010	62	√
TA27008_3635RGA	CTTGGCACAGTCATTTACATTCG	CATTCTCGTGTTCCAATCAAGTG	358	55	43.5	1661	cd00180	PKc	PBS1	11559838	67	√	√
TA32965_3635RGA	GAGTCACCTAAGGACAATGTTG	TCTTGCTAAGCCTCAGATAACT	176	52.9	45.5	1083	PLN00113	PLN00113	Xa21	7434424	41	√
TA33060_3635RGA	GTCAAATCCTCAAAGCCGAAAG	AACTCCTCCGATCTCAGCAT	260	54.4	45.5	1314	cd00143	PP2Cc	RPS2	21431817	60	√
TA33177_3635RGA	GCATGAGTTCCAGACTGAGATT	CTTCGGCAGTGTAGGATTCAATG	509	54.2	45.5	1183	cl09925	PKc_like	Pto	626010	62	√
TA33226_3635RGA	CTAAGAAGGAGGCTAACAAGGATG	TCGTGCAAATACTCCAAACCTT	442	55.1	45.8	1295	cd00180	PKc	PBS1	11559838	73	√
TA34981_3635RGA-1	TCTTTCAGGCTCCGATGGG	CGTAGGTTGCTACTTCCACAG	529	54.4	57.9	1129	cl02060	TIR	N	AT1G27170	42
							cl09099	P-loop NTPase
TA34981_3635RGA-2	CTCCTGTGGAAGTAGCAACCT	CAGGCAGAGGACGAGACAAT	570	55.2	52.4	1129	cl02060	TIR				√
							cl09099	P-loop NTPase
TA35216_3635RGA-1	ACTTTCGACTTCCTCATCCATT	CCGAGATGTTAGCCACTTCAG	456	53.5	40.9	1227	cl02060	TIR	N	AT5G36930	53	√
							cl09099	P-loop NTPase
TA35216_3635RGA-2	GGCATGAACCAGAGTTTATACATTG	CGCTATCAACATCATCAAGAACAAC	428	55.2	40	1227	cl02060	TIR				√
							cl09099	P-loop NTPase
TA36394_3635RGA	AGCTACCTGATAAGTCCGATGTT	CTCCTCAACTTCCAATCCACTAAT	353	55.3	43.5	814	cd00180	PKc	Pto	626010	63	√
TA36647_3635RGA	GGATTTGAACCAAGTTGGGATAC	ATTCCACAGGGTGTTCGTCTTA	301	54	43.5	1160	cl09099	P-loop NTPase	RPS5	3309620	47
TA37757_3635RGA	CTGAGTGGTGGTGGGAAATATG	AGTACAGTAGGCAGTGGAATCG	415	54.8	50	1229	cl03887	Mlo	Mlo	2894377	43
TA37759_3635RGA	CTAATTGAGAAACTGGACGAGAGTAAG	AATTCTTCTGAGCAGCATTGAGAAC	314	56.6	40.7	421	cl09099	P-loop NTPase	RGC1	8515762	49	√
TA38195_3635RGA	TTCCACGGCTTCTTCTTCTTCT	CAGGCAGAGGACGAGACAAG	362	55.7	45.5	411	cl02060	TIR	RPP1-WsB	AT1G17600	47	√
TA38588_3635RGA	GGGACAGGGTGAACGAGAA	CCTATGAATAATACGAGGATGACAG	268	54.3	57.9	888	cd00180	PKc	PERK1	77403742	60	√
TA38652_3635RGA	CAATTACCTCGCAGGAAGTGT	TGCCCACATAACCAACTCAGA	145	54.2	47.6	366	PLN00113	PLN00113	Cf-2.2	1184077	42	√
TA39007_3635RGA	CTTAGGGATGGTCCAGGTGTT	ATCAGGCAGAGGACGAGAC	783	54.9	52.4	819	cd00180	PKc	PBS1	11559838	92
TA39312_3635RGA	TTGCTACCTCGGCCATTGC	CTGGTGCCAATGTTCCTTCC	313	56.1	57.9	1098	cl08472	LRRNT_2	Xa21	7434424	41	√
TA39825_3635RGA-1	GCCTTCTTTGTCACTCACCATT	ATTTCGCCACACAGGGATTTG	193	55.2	45.5	859	cl14636	LRR_RI	Cf-5	3894383	41	√
TA39825_3635RGA-2	GGAACTTGAAGAGCTTGACTTG	ATCAGGCAGAGGACGAGAC	211	53.7	45.5	859						√
TA39909_3635RGA	ATCAGGCAGAGGACGAGAC	TGTAAAGTACGGAAGGCAGAAT	295	53.9	57.9	709	cl09099	P-loop NTPase	I2C-1	2258315	46
TA39999_3635RGA	TGCTTCATTAGGTTCATGTCCT	AGCCTAATAAGCTTGCTAGAGT	108	53.5	40.9	817	cl14636	LRR_RI	Cf-5	3894383	50	√
TA40115_3635RGA	TCTCGTCAACTGAAGCATCAAT	CCTCCTATTATGTGCCAACCTT	452	54.2	40.9	749	cl02060	TIR	N	46577339	41
TA40359_3635RGA	TTCCTCATGTCCTCGTTACTCC	CCTATTATTTGAGTGCCATCCC	498	55.3	50	740	cl02060	TIR		AT1G72840	55	√
TA40400_3635RGA	TTCAACCACAACTCCGACG	TCTCTCAGCAGAACCCGAAT	501	53.5	52.6	720	cl02060	TIR	N	AT1G27170	45
TA40441_3635RGA	TTTCTGAGGTATTGAGCCGTTT	GGCAGAGGACGAGACAAGAT	592	54.1	40.9	683	cl02060	TIR	N	AT5G36930	51	√
TA40659_3635RGA-1	TCCTCATGCTGTCGTTACCTT	CTTCCTACACAATGTCTCCGAT	531	54.9	47.6	1064	cl02060	TIR	N	46577339	52	√
							PLN03210	PLN03210
TA40659_3635RGA-2	CGGAGACATTGTGTAGGAAGAT	ATCAGGCAGAGGACGAGAC	464	53.7	45.5	1064	cl02060	TIR	N	46577339	52	√
							PLN03210	PLN03210
TA40660_3635RGA	CTTCTTCTTCAGCCTGCTTCT	GGTTTAACTGGTGGACTCTTCT	230	53.8	47.6	699	PLN00113	PLN00113	Cf-5	3894391	48
TA40662_3635RGA-1	AACTCAGTAACAGCGAATGGC	TCTTCATCGAATTGAGCCTCTG	464	54.9	47.6	852	cl09099	P-loop NTPase	RPS2	AT5g04720	48	√
							cl05301	RPW8
TA40662_3635RGA-2	CGGCTTGGATTTAGGGAAGAG	CATCAGGCAGAGGACGAGAC	296	54.3	52.4	852	cl09099	P-loop NTPase	RPS2	AT5g04720	48	√
							cl05301	RPW8
TA40768_3635RGA	TCTTCACCATTATGTCGGCATT	TCACCACGGAGGTTGATGTC	220	54.2	40.9	1009	cl08472	LRRNT_2	Cf-2.2	1184077	43	√
							cl14636	LRR_RI
TA40885_3635RGA	TAATAGGGAGGGACGATGATAAAGC	CACACACCCACATCTTCAACTCA	183	56.5	44	764	cl09099	P-loop NTPase	I2	4689223	41	√
TA41070_3635RGA	CATCAGGCAGAGGACGAGAC	GTTGGAGAGGAAGCTGTCAGA	223	55.6	60	774	cl09099	P-loop NTPase	RPS2	AT4g27220	57
TA41708_3635RGA	ACATTAGGTTCATGCCCTTTGC	GCAGAGGACGAGACAAGAGG	199	55.6	45.5	752	cl08472	LRRNT_2	Xa21	7434424	40	√
TA41933_3635RGA	GCAACCAGTTACTCATCCAAGG	TGACATTCCCATTCCTACAGGT	163	55.4	50	1002	cl08472	LRRNT_2	Cf-2.2	1184077	44
TA42407_3635RGA	AAACTTTGAGAGACTGGTGACT	AGGCAGAGGACGAGACAAC	272	53.3	40.9	736	cl09099	P-loop NTPase	RPS5	46396936	41	√
							COG1419	FlhF
TA42499_3635RGA	GTGCTCCCTTGTTTATGTAACC	AAGACAAGTTCTCTCAATTGGC	191	53.5	45.5	1186	cl14636	LRR_RI	Cf-2.2	1184077	40	√
TA42702_3635RGA	GCAGAGAAGAATTATGATTCAGAGC	CAGCCATTAACATTCAGCAACAAG	341	54.9	40	628	cl03887	Mlo	Mlo	2894377	44	√
TA42812_3635RGA	TTCCTCAGCTTCGACTCAAGA	AGATGAGACAAATAGGGCAGTT	237	54.6	47.6	662	cl08472	LRRNT_2	Cf-5	3894383	40	√
TA42887_3635RGA	CCACCACCTCCTTCATCAACT	TGACTTTAGAGCCATTTCCTTGTG	430	55.5	52.4	1035	cl09099	P-loop NTPase	RPS2	AT4g26090	40
TA43762_3635RGA	GCTGGAAGTGTCATCGAGATTG	ACGCCAAGCACTGCCAAT	170	55.6	50	694	PLN00113	PLN00113	Xa2l	1122443	40
TA44078_3635RGA	GCCTGTTCAATCTTCTCCTTG	TGGATGACTCGACCATTGTTG	329	52.8	47.6	1005	cl09099	P-loop NTPase	XA1	75098470	42	√
TA44352_3635RGA	GGAGTGGATATACGTTGGCTAC	AGATACTGAAGGTCGCTGAGAT	153	54.2	50	814	cl14636	LRR_RI	Cf-2.2	1184077	44
TA44383_3635RGA	TTGCCTAAAGACATAGGGAAGC	GTGTGACAGATCAACAGTTCCT	276	54.2	45.5	1135	cl08472	LRRNT_2	FLS2	15237426	40	√
							cl14636	LRR_RI
TA44482_3635RGA-1	GGTCCCATTCCACCACATATTG	GAAGGAACAACGAGGCAAGATT	127	55.1	50	635	cl14636	LRR_RI	Cf-2.2	1184077	43
TA44482_3635RGA-2	ACCTCAAATAGGAGCACTTTCT	TCCATCTTCTGAATTGCCAAGG	162	53.1	40.9	635						√
TA44688_3635RGA	GTTTGTGCTTTGTTCCACTGAT	TTTGTGACACGTCCTGTTTGG	171	54.1	40.9	651	cl08472	LRRNT_2	Cf-9	2792186	40	√
TA6157_29729RGA	GTTGATAGTTATAGTTGCCAGTAGC	CTAGTGTTCTTAGTATTGCTTGTCC	316	54.3	40	573	cl09099	P-loop NTPase		AT4g27190	42
TA7435_29729RGA	TTCCTCTTCGTATCCATCTTCA	ACGACACGGTGGGTATTGG	185	52.4	40.9	1199	cl14636	LRR_RI	Cf-5	3894383	41	√
							cl08472	LRRNT_2
							pfam12799	LRR_4
TA8256_29729RGA	GGTCAAGTTCGTTATATCGTTCC	ATGTACCGTGTGAAGGATGAATC	316	53.8	43.5	642	cl03887	Mlo	Mlo	2894377	50	√
TA8476_29729RGA	TCAAGCAATTCTATGGATCTGAGACC	GTTATCTGAAGGTTGAACCACCAATTC	359	57.5	42.3	636	cl03887	Mlo	Mlo	2894377	44	√
TA8756_29729RGA	CATCATGCTTGGCGTCGTT	CTCAGTAATGCACGGCTCAG	262	54.7	52.6	1579	cl14636	LRR_RI	Cf-2.2	1184077	42
TA8968_29729RGA	ACTTGTATTCACCGTAATCTCC	GGATCTTCGGACTCACCAC	213	51.8	40.9	1365	cl08472	LRRNT_2	Cf-2.2	1184077	40	√
							cl14636	LRR_RI
TA9137_29729RGA	TCTCATACATCCTCATGTCGTT	ATCCAATCCCTCCAGTCCAG	509	52.8	40.9	996	cl02060	TIR	N	46577339	58	√
							PLN03210	PLN03210
TA9292_29729RGA	TTTGCCGTTCAATGAGAGGG	GCCCTTGTAGCAAGCAACTAT	315	54.1	50	905	cl09099	P-loop NTPase	RPS2	AT4g26090	43	√
