# Supplementary material for: Mining, genetic mapping and expression analysis of EST-derived resistance gene homologs (RGHs) in cotton
Source: BMC Plant Biol. 2014 Jul 27;14:203. doi: 10.1186/s12870-014-0203-9 (PMC4236690; doi:10.1186/s12870-014-0203-9)
Supplement: Additional file 3: Table S3. — Genomic DNA-derived RGA markers. The sequences and detail information of genomic DNA-RGA primers. [file s12870-014-0203-9-S3.zip]

## Sheet: Supplemental Table 3
Supplemental Table 3: Genomic DNA-derived RGA markers [reference 23]
Name	Forward primer（5＇-3＇）	Reward primer（5＇-3＇）	Successfully amplified with gDNA	Successfully amplified with cDNA	Differential expression
1A	GCTGGAAGGCGTGATTGG	TGGCACAGTCTCGCAACC	√
1B	TGTTCATGAAGGGAATGC	GATTCGATAAGATCGGAGC	√	√
1C	TTGCTTGACGGATGCTTC	ATTGAAAAGCCGAAGTGC	√
1D*	TCTTGCTGACGTTCGAGG	AATCATCTTTCGGCGTTG	√
1E	TCTTGCTGACGTTCGAGG	CCTAAACCAAACCAATCACG	√
1F*	TTCACGAAGGGAATGCCATA	CTCCCTAAACCAAACCAATC	√	√
1G*	TGTCACCTCATTTTGAAGGA	TGAAATCATCTTTTGGCATTG	√
1H	TCCTTGCTGACGTTCGAG	TAAGGGGAGGCCACCAGC	√	√
1I	CTTTCTGGCCGATGTTCG	CAAACCAAGCTCGCCTGC	√	√
1J	GAAGACGACTCTTGCGAG	TACACCGAACCAATCACG	√
2A*	AACTTCCATCGTGCTTGG	TCATCGGGCACTGAGGAC	√
2B*	GGGCCTCTTGCATCGTGG	TCCTAACTTGGCCGAAAC	√
2C	AGGGCCTCTTGCATCGTG	TCCTAGCTTGGCCGAAAC	√
2D*	TGCATCGTGGTGGAAAAGAA	AAAAGTGCCGGACTCAATGA	√
3A	CCATCATGAAGCACATCC	GGTAGACCTGCACATTCC
3B	CTTCGATATTCGAAGGCTAC	TTTGTTGTTGGCTCAAGG	√
3C	TTGCAGAGGCAATGAACG	CCAGCACAACGCTCAACG	√
3D*	GGAAAATGGCAGTGCGAC	AGCAAAGGGCAGGATACC	√
3E	ATTTGGGCAGTTGCATCG	CCAGGGGAAGTCCTGCAC	√
3F	ACAAGTTCAGCACCACAC	TCCACCGCACCTTTCAGC
3G	CTGTGGTTATGGCTGTTG	GAGGGCCAGTGGAAGACC
3H*	ACTGGTCCTGAGCCTGAC	ACATAGTCGCCAACAGTG	√
3I*	ATTTTCGTGTTCAACGACGG	TTGGGAAGTCTCCTGTGATTT	√
4A*	TGAGGTTGGCTCAGAAGC	ACACTTGGTGGCAATCTG	√
4B*	CATTGTGACCACTCGAAG	GATTCTCATTAGGTTTGG	√
4C*	TAAGGGTCTGCTGATTGG	ATCTGGATGCATGCTTGG	√
4D	CCATTATGAGGACAGTTCC	TGACCATTGCTTCACTGG	√
4E	TCAACAATGGGTGCTTTC	TCCTCCAAAGTCCCTTGC	√
5A	ATTCCCCCACAGCAAGTC	TGTTGACAACACGTTCAG	√
5B	TCTTCGACAACGAGCCTC	ATCCCTGAGCCGAGTGAC	√
5C*	AGCGAGGGGTAGACCTGC	CCATCATGAAGCACATCC	√
5D	TCCAGTTCCAGGGGCTGC	ATGTTCAGCACCCCACAG	√
5E	CAAACCAGCACAACGCTC	TTGCAGAGGCAATGAACG	√
5F	TCCAGTTCCAGGGGCTGC	GTTCAGCACCCCACAGAG	√
6A-1*	ACATGCCCAAGCTTAGGGCAC	CACCTCACAAATGCTCGATGG	√
6A-2*	TCGAACCTGTGGGTGATGCTC	CGCGGGGATCTTTCTCGAACG	√
6B*	TTGCATCGTATGGTTCTCGT	TAAAAAGTGCCGGACTGAAG	√
6C-1*	TCACTGGTCGAGTTCCAGCAG	TGTGCACCAATGGGGTTTACG	√
7A-1*	GACCATTGCTTCACTGGTTGC	GCATCCATTATGAGGACAGTTCC	√
7A-2*	TGCTTTACCGATTGCCATCAG	TCTGCTGATTGGGATGAGCTC	√	√
7A-3*	ACTCCCTAAAGCATGTTGTGC	ACTGGATGGCTCTTCGCAGTC	√
7A-4*	CAAAGTCCCTTGCTCCCAATG	CAATGGGTGCTTTCCATGCTC	√
7B*	AAATTGGGAAGTCTCCTGCA	TTCGTGTTCAACGACGTACTG	√
8A-1*	TAATCGGCACGAATCAGC	ACTGCAGAACTTCGGACC
8A-2*	TTGAAGAAGCCTTTGCGGAAC	GCCATCCCTTAATGTTTGCGAC	√	√
8B*	TAGTGGAAGCAGTAGACC	AAATACAAAGCTCCCTCC		√
8C*	GAGGTCTGCCCTGGGGATTCC	TGAGGTTTCCCCAAGGCTTCC	√	√	√
8D*	GGGTGGATGGTGTTCCTG	CCTATGGTCGACCTGCAG	√
8F*	ATCAGAGCTGCGCCCGAG	TGACAAGCGTGACGGCAC	√
8G-1*	TGTAGCTAACCGGTATCC	TGATCCTAGGGAGTCCTC	√
8G-2*	GTGGGGAAAACATGGCTAGT	TGATTTTGCGATCCGATTGC	√	√
9B*	TGCTCCCTAAACCGAACC	TGGGAAGACGACTCTTGC	√
9C*	AATCATCTTTCGGCGTTG	TGGGGAAGACGACCCTTG	√
9D	TCTAAGTGCATCGTCTGG	AGGCAAAAGCTTTCTTGC	√
9E	TTTGAAGGCGAGGGGGAG	CCATAATTAGCCACAGGTTG
9F	TGAGGGCGAAGGGGAGTC	CCATAATTAGCCACAGGTTG	√
9G*	GGGAGACCACCAGCATAATTT	AAGACGACTCTTGCAAGGGTT	√
9H-1*	CAGTGAAACTGTTGGAGC	TATGGCTGTGGTTTGGTC	√	√
9H-2*	TGAATGTAGCTAACCGGTATCCTG	CTGATGATCCTAGGGAGTCCTC	√
10-1*	TTGCAGTGCAGTGCGGAATCC	GTCCCACCATGGTTGAGCGAG	√	√
11*	TCCAGTTGGGAATGGCTCCAG	TCCGGTGACTATCACGGATGC	√
